# Supplementary material for: How Is CYP17A1 Activity Altered in Autism? A Pilot Study to Identify Potential Pharmacological Targets
Source: Life (Basel). 2022 Jun 10;12(6):867. doi: 10.3390/life12060867 (PMC9225657; doi:10.3390/life12060867)
Supplement: Supplementary file 1 [file life-12-00867-s001.zip]

Archive with 1 entries (1 files):
- life-1723503-supplementary.pdf
